# Supplementary material for: Artocarpin Targets Focal Adhesion Kinase-Dependent Epithelial to Mesenchymal Transition and Suppresses Migratory-Associated Integrins in Lung Cancer Cells
Source: Pharmaceutics. 2021 Apr 14;13(4):554. doi: 10.3390/pharmaceutics13040554 (PMC8071053; doi:10.3390/pharmaceutics13040554)
Supplement: Supplementary file 1 [file pharmaceutics-13-00554-s001.zip]

Archive with 2 entries (2 files):
- Video S1 AC and 1MP8.mov
- pharmaceutics-1166885 sup for xml.docx
